# Supplementary material for: Susceptibility of Human Spermatozoa to Titanium Dioxide Nanoparticles: Evaluation of DNA Damage and Biomarkers
Source: Life (Basel). 2024 Nov 9;14(11):1455. doi: 10.3390/life14111455 (PMC11595473; doi:10.3390/life14111455)
Supplement: Supplementary file 1 [file life-14-01455-s001.zip]

Archive with 1 entries (1 files):
- life-3260173-supplementary.pdf
